# Supplementary material for: Genome-wide analysis of the citrus B3 superfamily and their association with somatic embryogenesis
Source: BMC Genomics. 2020 Apr 16;21:305. doi: 10.1186/s12864-020-6715-9 (PMC7161213; doi:10.1186/s12864-020-6715-9)
Supplement: Supplementary file 1 — Additional file 1 B3 genes identified in the genomes of sweet orange (Citrus sinensis) and pummelo (C. grandis). [file 12864_2020_6715_MOESM1_ESM.xls]

## Sheet: Sheet1
Additional file 1 Information of B3 genes identified in the genome of sweet orange (Citrus sinensis) and pummelo (C. grandis).
Species	Gene name	Gene ID	Molecular weigh	Isoelectric Point	cDNA length (bp)	Amino acid length	hmmsearch e-value	Chromosome no.	Genome location start	Genome location end	Annotation
Sweet orange	CsLAV1	Cs2g14320	33472.4	5.52	906	301	3.9e-17	chr2	11162789	11166015	B3 domain-containing transcription factor FUS3
	CsLAV2	Cs5g34660	80766.4	6.16	2184	727	1.8e-16	chr5	35403299	35407523	B3 domain-containing transcription factor ABI3
	CsLAV3	Cs6g10020	97681.2	6.74	2673	890	3.8e-16	chr6	11713908	11721203	High-level expression of sugar-inducible gene 2;B3 domain-containing transcription repressor VAL2
	CsLAV4	orange1.1t01222	99095.7	6.87	2682	893	5.9e-16	chrUn	20447022	20453725	High-level expression of sugar-inducible gene 2;B3 domain-containing transcription repressor VAL1
	CsLAV5	Cs2g06770	97157.2	7.85	2661	886	6.9e-16	chr2	3904419	3916120	B3 domain-containing transcription repressor VAL1; B3 domain-containing transcription factor VAL3
	CsLAV6	Cs2g05780	48241.7	6.23	1290	429	1.1e-15	chr2	3182652	3185740	B3 domain-containing transcription factor LEC2
	CsLAV7	Cs1g06390	28708.8	8.66	783	260	7.1e-15	chr1	6391678	6394762	B3 domain-containing transcription repressor VAL1; B3 domain-containing transcription factor VAL3
	CsLAV8	Cs7g02780	30627	8.38	801	266	1.3e-10	chr7	1081878	1084301	B3 domain-containing transcription factor FUS3; B3 domain-containing protein VP1; B3 domain-containing transcription repressor VAL2
	CsRAV1	Cs5g01200	51642.8	6.19	1389	462	8.2e-30	chr5	208773	211275	B3 domain-containing protein Os03g0120900; B3 domain-containing transcription factor NGA1; AP2/ERF and B3 domain-containing transcription repressor RAV2
	CsRAV2	orange1.1t00585	45180.8	6.93	1206	401	1.3e-29	chrUn	6856782	6858634	B3 domain-containing protein Os03g0120900; B3 domain-containing transcription factor NGA1; AP2/ERF and B3 domain-containing transcription repressor RAV2
	CsRAV3	Cs7g12870	41911.3	8.89	1134	377	3.9e-29	chr7	8842791	8845114	AP2/ERF and B3 domain-containing transcription repressor RAV2; AP2/ERF and B3 domain-containing transcription factor RAV1
	CsRAV4	Cs6g14100	41649.4	6.48	1110	369	4.9e-29	chr6	15449821	15451456	B3 domain-containing protein At5g06250; B3 domain-containing transcription factor NGA1
	CsRAV5	Cs4g01480	40560.8	6.29	1065	354	5.4e-26	chr4	398289	400374	AP2/ERF and B3 domain-containing transcription factor At1g51120; AP2/ERF and B3 domain-containing transcription repressor TEM1
	CsRAV6	Cs6g18930	34622.8	6.2	918	305	1.2e-25	chr6	18917657	18919712	AP2/ERF and B3 domain-containing transcription repressor RAV2; AP2/ERF and B3 domain-containing transcription factor RAV1
	CsRAV7	orange1.1t02016	38149.8	8.62	999	332	7.8e-24	chrUn	31987973	31988971	AP2/ERF and B3 domain-containing transcription factor At1g51120; AP2/ERF and B3 domain-containing transcription repressor TEM1
	CsARF1	Cs3g25860	104844	5.48	2841	946	8e-24	chr3	27347575	27354137	Auxin response factor 5
	CsARF2	Cs5g32400	79233.1	6.39	2145	714	1.5e-23	chr5	33694816	33699785	Auxin response factor 4
	CsARF3	Cs2g15130	99074	6.04	2697	898	5.4e-23	chr2	11938752	11948202	Auxin response factor 6
	CsARF4	Cs2g05440	80590.2	6.57	2235	744	1.1e-22	chr2	2941844	2948995	Auxin response factor 3
	CsARF5	Cs2g09440	99097.5	6.13	2691	896	1.5e-22	chr2	6913014	6919579	Auxin response factor 6
	CsARF6	Cs8g16930	89662.4	6.73	2427	808	2e-22	chr8	19837555	19843555	Auxin response factor 4
	CsARF7	Cs3g01570	76544.1	5.82	2067	688	2.5e-22	chr3	700270	707554	Auxin response factor 1
	CsARF8	Cs5g01980	77440.3	6.4	2073	690	2.5e-22	chr5	799651	803356	Auxin response factor 9
	CsARF9	Cs3g18940	63475.8	5.89	1725	574	3.1e-22	chr3	22320521	22325236	Auxin response factor 17
	CsARF10	Cs3g05470	53399.5	7.62	1446	481	3.5e-22	chr3	7114796	7120122	Auxin response factor 3
	CsARF11	Cs4g07020	125761	6.23	3375	1124	4.1e-22	chr4	4471328	4477767	Auxin response factor 19
	CsARF12	Cs7g25670	74071.3	6.18	2037	678	4.6e-22	chr7	26266413	26269912	Auxin response factor 16
	CsARF13	Cs6g11800	77604.9	6.54	2112	703	9.2e-22	chr6	13016903	13020893	Auxin response factor 18
	CsARF14	Cs8g16440	79635.6	6.99	2175	724	1.3e-21	chr8	19489491	19495779	Auxin response factor 10
	CsARF15	orange1.1t00508	77318	6.03	2100	699	1.8e-21	chrUn	6196274	6201083	Auxin response factor 18
	CsARF16	Cs7g19770	94469	5.94	2541	846	1.9e-21	chr7	15839112	15845216	Auxin response factor 2
	CsARF17	Cs4g04520	115953	6.44	3162	1053	1.9e-20	chr4	2650635	2658361	Auxin response factor 19
	CsARF18	Cs6g16030	86038.5	5.71	2313	770	2.8e-19	chr6	16976945	16986323	Auxin response factor 8
	CsARF19	Cs7g02210	87928.5	5.11	2352	783	1e-13	chr7	759406	765296	Auxin response factor 2
	CsREM1	Cs3g24130	62408.5	8.74	1665	554	2.5e-40	chr3	26200132	26204593	Transcriptional factor B3 family protein / AT hook motif-containing protein
	CsREM2	Cs1g23300	35164.6	9.61	930	309	3.2e-31	chr1	25896523	25899231	B3 domain-containing protein At5g66980
	CsREM3	Cs5g28680	46036.8	8.65	1194	397	7.2e-31	chr5	30938486	30941132	B3 domain-containing transcription factor VRN1; B3 domain-containing protein REM19
	CsREM4	Cs5g28660	31829.9	8.23	828	275	5.3e-30	chr5	30928003	30930553	B3 domain-containing transcription factor VRN1
	CsREM5	Cs5g28650	39172.2	9.21	1044	347	3.8e-29	chr5	30921633	30923931	B3 domain-containing transcription factor VRN1
	CsREM6	Cs5g28590	37557.7	9.37	981	326	9.7e-29	chr5	30839370	30841680	B3 domain-containing transcription factor VRN1
	CsREM7	Cs7g19510	35452.6	9.22	921	306	7.4e-28	chr7	15436673	15438372	B3 domain-containing protein Os04g0346900; B3 domain-containing transcription factor VRN1
	CsREM8	Cs5g28570	40414.3	8.98	1050	349	8.1e-28	chr5	30829358	30833722	B3 domain-containing transcription factor VRN1;B3 domain-containing protein At4g01580
	CsREM9	Cs5g28610	36459.9	9.11	948	315	8.8e-28	chr5	30864197	30866108	B3 domain-containing transcription factor VRN1;B3 domain-containing protein At4g01580
	CsREM10	Cs5g28563	36190	5.51	955	318	7.6e-27	chr5	30821338	30825422	B3 domain-containing transcription factor VRN1; Putative B3 domain-containing protein At5g66980
	CsREM11	Cs8g12500	34225.2	5.88	891	296	1.1e-26	chr8	14430045	14432223	B3 domain-containing transcription factor VRN1; B3 domain-containing protein At4g01580
	CsREM12	orange1.1t04340	32626.6	6.72	861	286	1.6e-26	chrUn	67957082	67959210	B3 domain-containing transcription factor VRN1; B3 domain-containing protein At4g01580
	CsREM13	Cs8g06710	41391.6	9.2	1080	359	6.9e-26	chr8	4607366	4609598	B3 domain-containing protein At4g01580; B3 domain-containing protein Os03g0621600
	CsREM14	Cs5g06730	71219.8	6.85	1920	639	1.2e-25	chr5	4223707	4227939	B3 domain-containing protein At5g66980; B3 domain-containing protein Os01g0905400
	CsREM15	Cs8g09710	37170.6	8.18	951	316	9.1e-25	chr8	8161303	8164249	B3 domain-containing transcription factor VRN1; B3 domain-containing protein At4g01580
	CsREM16	Cs8g14400	28441.5	8.43	726	241	9.8e-20	chr8	17386439	17389595	B3 domain-containing transcription factor VRN1
	CsREM17	Cs3g23690	27330.8	9.92	726	241	2.4e-15	chr3	25904613	25907675	B3 domain-containing protein At5g58280
	CsREM18	Cs5g28700	31342.9	9.12	828	275	6.4e-15	chr5	30945619	30949334	B3 domain-containing transcription factor VRN1; B3 domain-containing protein REM19
	CsREM19	Cs1g22760	57404.3	7.54	1551	516	6.5e-15	chr1	25415412	25420307	B3 domain-containing protein Os01g0234100; B3 domain-containing protein At5g58280
	CsREM20	Cs8g05760	54375.6	6.03	1428	475	1.6e-14	chr8	3331496	3335694	B3 domain-containing protein At5g58280
	CsREM21	Cs8g05770	41670.5	4.87	1110	369	9.7e-14	chr8	3338179	3341398	B3 domain-containing protein Os01g0234100
	CsREM22	Cs8g05780	31179.1	9.02	813	270	9.7e-14	chr8	3341926	3344515	B3 domain-containing protein At3g19184
	CsREM23	Cs3g24140	36090.6	8.69	945	314	2.1e-13	chr3	26205128	26208480	B3 domain-containing protein REM16
	CsREM24	Cs5g34340	20286.2	9.39	543	180	7.1e-13	chr5	35202752	35203840	B3 domain-containing protein Os01g0723500
	CsREM25	orange1.1t03461	22456.5	8.89	591	196	1.1e-12	chrUn	53044743	53046889	B3 domain-containing transcription factor VRN1; B3 domain-containing protein At4g01580
	CsREM26	orange1.1t03460	15830.8	5.94	420	139	3e-11	chrUn	53042194	53043453	B3 domain-containing protein At4g01580; B3 domain-containing transcription factor VRN1
	CsREM27	Cs5g28690	32108.5	6.2	846	281	6.1e-11	chr5	30942742	30945034	B3 domain-containing transcription factor VRN1; B3 domain-containing protein At4g01580
	CsREM28	Cs5g26870	14668.1	10.24	390	129	1.4e-10	chr5	29597913	29598302	AP2/ERF and B3 domain-containing protein Os01g0140700
	CsREM29	Cs8g06700	27983	6.54	726	241	3.7e-10	chr8	4604016	4605572	B3 domain-containing transcription factor VRN1; B3 domain-containing protein REM19
	CsREM30	Cs7g15900	17889.7	8.31	474	157	4.1e-10	chr7	11463662	11466988	B3 domain-containing protein Os04g0386900
	CsREM31	orange1.1t01742	15922.1	7.76	417	138	1.9e-09	chrUn	27881925	27882341	AP2/ERF and B3 domain-containing transcription repressor RAV2-like
	CsREM32	Cs1g08850	23120.3	9.83	609	202	5e-09	chr1	9842086	9843650	B3 domain-containing protein At5g58280
	CsREM33	orange1.1t03459	16585.5	5.95	438	145	6.3e-09	chrUn	53038956	53041042	B3 domain-containing protein At4g01580
	CsREM34	orange1.1t03834	26399.2	9.1	711	236	6.7e-09	chrUn	58604842	58605552	B3 domain-containing protein At4g03170
	CsREM35	Cs3g01210	13069	8.96	351	116	2e-08	chr3	238462	238812	B3 domain-containing protein Os08g0157700
	CsREM36	Cs5g20030	14664.7	9.1	381	126	7.6e-08	chr5	21124471	21124851	B3 domain-containing protein Os02g0764100-like
	CsREM37	Cs3g21830	14784.9	9.43	381	126	1.9e-05	chr3	24649970	24650350	B3 domain-containing transcription factor NGA4-like
	CsREM38	Cs3g24110	19639.1	6.16	516	171	3.4e-05	chr3	26190286	26191995	B3 domain-containing protein Os11g0197600
Pummelo	CgLAV1	Cg2g009910	33443.4	5.56	3140	301	3.6e-17	chr2	8883838	8886978	B3 domain-containing transcription factor FUS3
	CgLAV2	Cg5g032830	79860.4	6.16	3792	719	1.7e-16	chr5	40973334	40977126	B3 domain-containing transcription factor ABI3
	CgLAV3	Cg6g010580	97736.3	7.05	6915	890	3.7e-16	chr6	13258255	13265170	High-level expression of sugar-inducible gene 2;B3 domain-containing transcription repressor VAL2
	CgLAV4	Cg5g019230	98814.5	7.03	6470	893	1e-15	chr5	21834969	21841439	High-level expression of sugar-inducible gene 2;B3 domain-containing transcription repressor VAL1
	CgLAV5	Cg2g041380	97097.2	7.85	11422	886	6.7e-16	chr2	49141093	49152515	B3 domain-containing transcription repressor VAL1; B3 domain-containing transcription factor VAL3
	CgLAV6	Cg2g042390	48404.8	6.23	2351	431	6.2e-15	chr2	49820298	49822649	B3 domain-containing transcription factor LEC2
	CgLAV7	Cg2g021760	36731.8	8.66	3797	329	2.7e-15	chr2	28562739	28566536	B3 domain-containing transcription repressor VAL1; B3 domain-containing transcription factor VAL3
	CgLAV8	Cg7g022300	34189	7.54	3113	299	1.4e-10	chr7	21318221	21321334	B3 domain-containing transcription factor FUS3; B3 domain-containing protein VP1; B3 domain-containing transcription repressor VAL2
	CgRAV1	Cg5g000190	51512.6	6.22	1778	461	9.4e-30	chr5	185150	186928	B3 domain-containing protein Os03g0120900; B3 domain-containing transcription factor NGA1; AP2/ERF and B3 domain-containing transcription repressor RAV2
	CgRAV2	Cg5g039840	45152.7	6.93	1746	401	1.2e-29	chr5	45782686	45784432	B3 domain-containing protein Os03g0120900; B3 domain-containing transcription factor NGA1; AP2/ERF and B3 domain-containing transcription repressor RAV2
	CgRAV3	Cg7g014820	42020.4	9	1873	378	3.8e-29	chr7	16491216	16493089	AP2/ERF and B3 domain-containing transcription repressor RAV2; AP2/ERF and B3 domain-containing transcription factor RAV1
	CgRAV4	Cg6g014970	41658.4	6.61	1386	368	4.9e-29	chr6	17259847	17261233	B3 domain-containing protein At5g06250; B3 domain-containing transcription factor NGA1
	CgRAV5	Cg4g024530	40994.3	5.62	8326	358	8.4e-26	chr4	28919133	28927459	AP2/ERF and B3 domain-containing transcription factor At1g51120; AP2/ERF and B3 domain-containing transcription repressor TEM1
	CgRAV6	Cg6g019810	34621.8	6.2	1621	305	3e-25	chr6	20489982	20491603	AP2/ERF and B3 domain-containing transcription repressor RAV2; AP2/ERF and B3 domain-containing transcription factor RAV1
	CgARF1	Cg3g023780	104810	5.44	7048	946	7.8e-24	chr3	28969793	28976841	Auxin response factor 5
	CgARF2	Cg5g036600	78978	6.84	4647	714	6.8e-23	chr5	43680695	43685342	Auxin response factor 4
	CgARF3	Cg2g009100	99074	6.04	8778	898	5.2e-23	chr2	8203425	8212203	Auxin response factor 6
	CgARF4	Cg2g042730	80606.2	6.48	5331	744	1e-22	chr2	50050411	50055742	Auxin response factor 3
	CgARF5	Cg2g039670	99394.9	6.3	5767	899	1.5e-22	chr2	47954325	47960092	Auxin response factor 6
	CgARF6	Cg8g020660	89576.3	6.61	5730	808	1.9e-22	chr8	18226720	18232450	Auxin response factor 4
	CgARF7	Cg4g005040	76544.1	5.82	7317	688	2.4e-22	chr4	4604661	4611978	Auxin response factor 1
	CgARF8	Cg5g001050	77183.1	6.69	4438	688	2.2e-22	chr5	764562	769000	Auxin response factor 9
	CgARF9	Cg3g015740	63475.8	5.89	4625	574	3e-22	chr3	24173956	24178581	Auxin response factor 17
	CgARF10	Cg3g001600	53399.5	7.62	4114	481	3.4e-22	chr3	2769495	2773609	Auxin response factor 3
	CgARF11	Cg4g017890	126728	6.25	7789	1134	4.2e-22	chr4	23791585	23799374	Auxin response factor 19
	CgARF12	Cg7g006670	76017.6	6.37	3336	694	4.7e-22	chr7	5470893	5474229	Auxin response factor 16
	CgARF13	Cg6g001910	77515.8	6.51	3522	700	1e-21	chr6	3811795	3815317	Auxin response factor 18
	CgARF14	Cg8g020130	79445.5	6.79	5335	724	1.3e-21	chr8	17837436	17842771	Auxin response factor 10
	CgARF15	Cg5g040580	77525.1	5.97	4538	699	2.5e-21	chr5	46350759	46355297	Auxin response factor 18
	CgARF16	Cg7g011090	94487.1	5.94	4922	846	1.5e-21	chr7	12806895	12811817	Auxin response factor 2
	CgARF17	Cg4g020590	120268	6.14	7600	1094	5.8e-21	chr4	25617464	25625064	Auxin response factor 19
	CgREM1	Cg3g021960	58001.3	8.67	4295	517	1.5e-35	chr3	27830000	27834295	Transcriptional factor B3 family protein / AT hook motif-containing protein
	CgREM2	Cg1g003270	63986.4	8.57	5720	562	2.5e-29	chr1	2041504	2047224	B3 domain-containing protein At5g66980
	CgREM3	Cg8g005580	80412.7	8.91	4714	700	3.5e-42	chr8	4170037	4174751	B3 domain-containing transcription factor VRN1; B3 domain-containing protein REM19
	CgREM4	Cg8g005590	31648.7	7.96	2150	275	3.1e-29	chr8	4180166	4182316	B3 domain-containing transcription factor VRN1
	CgREM5	Cg8g005600	38090.8	8.85	1927	332	8.9e-33	chr8	4184192	4186119	B3 domain-containing transcription factor VRN1
	CgREM6-1	Cg8g005720	37474.4	9.3	2152	326	1.3e-28	chr8	4234194	4236346	B3 domain-containing transcription factor VRN1
	CgREM6-2	Cg8g005650	26754.8	9.03	1395	233	3e-14	chr8	4201094	4202489	B3 domain-containing transcription factor VRN1
	CgREM7	Cg7g011450	35390.4	9.16	1599	306	2e-29	chr7	13288587	13290186	B3 domain-containing protein Os04g0346900; B3 domain-containing transcription factor VRN1
	CgREM8	Cg8g005740	40294.2	8.9	4011	349	2.1e-29	chr8	4245997	4250008	B3 domain-containing transcription factor VRN1;B3 domain-containing protein At4g01580
	CgREM9	Cg8g005700	42194.2	9.2	3635	369	1.3e-27	chr8	4220454	4224089	B3 domain-containing transcription factor VRN1;B3 domain-containing protein At4g01580
	CgREM10	Cg8g005750	36519.3	5.6	3888	321	7.7e-27	chr8	4253356	4257244	B3 domain-containing transcription factor VRN1; Putative B3 domain-containing protein At5g66980
	CgREM11	Cg9g024400	34271.2	5.96	4071	296	8.7e-28	chr9	35237829	35241900	B3 domain-containing transcription factor VRN1; B3 domain-containing protein At4g01580
	CgREM12	Cg9g018590	25561.3	8.33	77065	223	2.1e-18	chr9	26389261	26466326	B3 domain-containing transcription factor VRN1; B3 domain-containing protein At4g01580
	CgREM13	Cg8g006460	41357.6	9.2	2647	359	6.7e-26	chr8	4832654	4835301	B3 domain-containing protein At4g01580; B3 domain-containing protein Os03g0621600
	CgREM14	Cg5g006340	83524.4	7.9	5050	752	1.7e-25	chr5	4398076	4403126	B3 domain-containing protein At5g66980; B3 domain-containing protein Os01g0905400
	CgREM15	CgUng003820	37112.6	8.66	3036	316	9.3e-25	chrUn	10846922	10849958	B3 domain-containing transcription factor VRN1; B3 domain-containing protein At4g01580
	CgREM16	Cg8g012280	29829.3	9.18	3139	253	2.1e-23	chr8	11412709	11415848	B3 domain-containing transcription factor VRN1
	CgREM17	Cg3g021530	27331.8	9.86	2565	241	2.4e-15	chr3	27548218	27550783	B3 domain-containing protein At5g58280
	CgREM18	Cg8g005560	40943.7	9.35	3404	354	1.2e-29	chr8	4161813	4165217	B3 domain-containing transcription factor VRN1; B3 domain-containing protein REM19
	CgREM19	Cg1g002780	57388.3	7.54	4130	516	6.6e-15	chr1	1638120	1642250	B3 domain-containing protein Os01g0234100; B3 domain-containing protein At5g58280
	CgREM20	Cg8g004780	50899.7	6.4	4113	444	1.4e-14	chr8	3536288	3540401	B3 domain-containing protein At5g58280
	CgREM21	Cg8g004770	46667.1	4.93	1982	412	1.1e-13	chr8	3530767	3532749	B3 domain-containing protein Os01g0234100
	CgREM22	Cg8g004760	31209.2	9.02	2633	270	9.3e-14	chr8	3527319	3529952	B3 domain-containing protein At3g19184
	CgREM23	Cg3g021970	53144.1	8.75	3241	467	2.7e-28	chr3	27834759	27838000	B3 domain-containing protein REM16
	CgREM26	Cg9g010460	22300.5	9.1	3566	196	9.6e-18	chr9	9506860	9510426	B3 domain-containing protein At4g01580; B3 domain-containing transcription factor VRN1
	CgREM27	Cg8g005570	47377.1	8.42	2147	416	7e-34	chr8	4165939	4168086	B3 domain-containing transcription factor VRN1; B3 domain-containing protein At4g01580
	CgREM28-1	Cg5g031400	14656	9.92	389	129	5.3e-13	chr5	39924726	39925115	AP2/ERF and B3 domain-containing protein Os01g0140700
	CgREM28-2	Cg5g031410	11726.5	10.11	302	100	6.3e-10	chr5	39948294	39948596	AP2/ERF and B3 domain-containing protein Os01g0140700
	CgREM28-3	Cg5g031420	14995.6	10.01	398	132	1.7e-10	chr5	39953681	39954079	AP2/ERF and B3 domain-containing protein Os01g0140700
	CgREM29-1	Cg8g006470	27960	6.54	1558	241	6.9e-10	chr8	4836913	4838471	B3 domain-containing transcription factor VRN1; B3 domain-containing protein REM19
	CgREM29-2	Cg8g005730	19813	7.62	689	169	4.8e-09	chr8	4239367	4240056	B3 domain-containing transcription factor VRN1; B3 domain-containing protein REM19
	CgREM30	Cg6g008240	18425.5	8.51	3012	159	2.6e-10	chr6	11383999	11387011	B3 domain-containing protein Os04g0386900
	CgREM31	CgUng014920	10896.4	8.87	283	93	3.2e-07	chrUn	32451932	32452215	AP2/ERF and B3 domain-containing transcription repressor RAV2-like
	CgREM32	Cg1g023890	37753.7	9.41	3801	330	7.8e-18	chr1	25007488	25011289	B3 domain-containing protein At5g58280
	CgREM34	Cg9g009930	13082	6.81	338	112	1.9e-06	chr9	8872794	8873132	B3 domain-containing protein At4g03170
	CgREM35-1	Cg2g047180	13083	8.96	350	116	1.6e-08	chr2	52766480	52766830	B3 domain-containing protein Os08g0157700
	CgREM35-2	Cg4g006080	12471.2	9.41	329	109	6.4e-07	chr4	6219636	6219965	B3 domain-containing protein Os08g0157700
	CgREM36	CgUng014940	13182	9.33	450	114	1.7e-07	chrUn	32486110	32486560	B3 domain-containing protein Os02g0764100-like
