# Supplementary material for: Genome-wide analysis of the citrus B3 superfamily and their association with somatic embryogenesis
Source: BMC Genomics. 2020 Apr 16;21:305. doi: 10.1186/s12864-020-6715-9 (PMC7161213; doi:10.1186/s12864-020-6715-9)
Supplement: Supplementary file 2 — Additional file 2 Ka/Ks calculation of the duplicated B3 gene pairs in sweet orange (Citrus sinensis) and pummelo (C. grandis). [file 12864_2020_6715_MOESM2_ESM.xls]

## Sheet: Sheet1
Additional file 2 Ka/Ks calculation of the duplicated B3 gene pairs in sweet orange (Citrus sinensis) and pummelo (C. grandis).
Species	Locus1	Locus2	Ka	Ks	Ka/Ks	Duplication Type
Sweet orange	CsARF13	CsARF14	0.208684	1.97048	0.105905	Segmental duplication
	CsARF8	CsARF15	0.251252	2.60294	0.0965264	Segmental duplication
	CsLAV7	CsLAV5	0.548299	1.31759	0.416137	Segmental duplication
	CsRAV1	CsRAV2	0.427426	3.13768	0.136223	Segmental duplication
	CsRAV6	CsRAV3	0.291398	3.43841	0.0847479	Segmental duplication
	CsREM17	CsREM20	0.687607	2.11092	0.325738	Segmental duplication
	CsREM19	CsREM17	0.699571	1.93163	0.362167	Segmental duplication
	CsREM19	CsREM20	0.556418	2.40015	0.231826	Segmental duplication
	CsREM1	CsREM24	0.752211	1.88645	0.398744	Segmental duplication
	CsREM2	CsREM1	0.798001	1.81739	0.439092	Segmental duplication
	CsREM21	CsREM22	0.472852	2.94323	0.160658	Tandem duplication
	CsREM26	CsREM25	0.0674367	0.152058	0.443494	Tandem duplication
	CsREM33	CsREM26	0.181071	0.315248	0.574375	Tandem duplication
	CsREM3	CsREM27	0.184993	0.268433	0.689158	Tandem duplication
Pummelo	CgARF12	CgARF14	0.225905	3.77449	0.0598506	Segmental duplication
	CgARF13	CgARF12	0.191675	2.10806	0.090925	Segmental duplication
	CgARF13	CgARF14	0.20916	1.8477	0.1132	Segmental duplication
	CgARF8	CgARF15	0.254336	2.42481	0.104889	Segmental duplication
	CgLAV7	CgLAV5	0.574391	1.71127	0.335651	Segmental duplication
	CgRAV1	CgRAV2	0.440181	3.10913	0.141577	Segmental duplication
	CgRAV6	CgRAV3	0.294195	3.4485	0.085311	Segmental duplication
	CgREM17	CgREM22	0.363869	2.52427	0.144148	Segmental duplication
	CgREM19	CgREM17	0.706011	1.91512	0.368651	Segmental duplication
	CgREM19	CgREM22	0.635188	2.38127	0.266743	Segmental duplication
	CgREM2	CgREM10	0.687017	2.14414	0.320416	Segmental duplication
	CgREM1	CgREM23	0.766244	1.86996	0.409764	Tandem duplication
	CgREM21	CgREM20	0.520776	2.0234	0.257376	Tandem duplication
	CgREM22	CgREM21	0.544968	2.97303	0.183304	Tandem duplication
	CgREM27	CgREM3	0.32366	0.667911	0.484586	Tandem duplication
	CgREM28-1	CgREM28-2	0.188406	0.178375	1.05624	Tandem duplication
	CgREM28-2	CgREM28-3	0.114779	0.166382	0.689853	Tandem duplication
	CgREM4	CgREM5	0.4756	0.935172	0.50857	Tandem duplication
	CgREM6-1	CgREM29-2	0.3846	0.394317	0.975357	Tandem duplication
	CgREM18	CgREM27	0.497072	1.39742	0.355708	Tandem duplication
