# Supplementary material for: Genome-wide analysis of the citrus B3 superfamily and their association with somatic embryogenesis
Source: BMC Genomics. 2020 Apr 16;21:305. doi: 10.1186/s12864-020-6715-9 (PMC7161213; doi:10.1186/s12864-020-6715-9)
Supplement: Supplementary file 3 — Additional file 3 One-to-one orthologous relationships between sweet orange/pummelo and Arabidopsis as well as those between sweet orange/pummelo and rice. [file 12864_2020_6715_MOESM3_ESM.xls]

## Sheet: Sweet orange-Arabidopsis
Additional file 3 One-to-one orthologous relationships between sweet orange/pummelo and Arabidopsis as well as that between sweet orange/pummelo and rice.
Sweet orange	Genomic Location	Arabidopsis	Genomic Location	E value	Gene numbers in the block
CsREM2	Chr1	AT3G18960	Chr3	3e-11	10
CsREM19	Chr1	AT3G19184	Chr3	2e-34	10
CsREM2	Chr1	AT5G66980	Chr5	2e-39	15
CsREM32	Chr1	AT5G58280	Chr5	1e-40	6
CsLAV6	Chr2	AT1G28300	Chr1	2e-56	38
CsARF4	Chr2	AT2G33860	Chr2	0	26
CsLAV1	Chr2	AT3G26790	Chr3	7e-100	27
CsLAV5	Chr2	AT4G21550	Chr4	3e-140	36
CsARF9	Chr3	AT1G77850	Chr1	0	85
CsARF1	Chr3	AT1G19850	Chr1	0	8
CsREM1	Chr3	AT3G18990	Chr3	5e-14	8
CsREM17	Chr3	AT3G19184	Chr3	1e-66	8
CsREM17	Chr3	AT5G42700	Chr5	4e-75	16
CsARF11	Chr4	AT1G19220	Chr1	0	11
CsARF11	Chr4	AT5G20730	Chr5	0	21
CsLAV2	Chr5	AT3G24650	Chr3	3e-179	8
CsARF8	Chr5	AT3G61830	Chr3	0	8
CsRAV1	Chr5	AT3G61970	Chr3	6e-61	8
CsARF8	Chr5	AT4G23980	Chr4	0	59
CsRAV6	Chr6	AT1G25560	Chr1	1e-105	7
CsRAV4	Chr6	AT2G36080	Chr2	3e-66	57
CsRAV4	Chr6	AT3G11580	Chr3	1e-65	19
CsRAV4	Chr6	AT5G06250	Chr5	6e-67	30
CsRAV3	Chr7	AT1G68840	Chr1	4e-153	16
CsRAV3	Chr7	AT1G13260	Chr1	2e-148	14
CsRAV3	Chr7	AT1G25560	Chr1	6e-152	40
CsRAV3	Chr7	AT3G25730	Chr3	6e-128	28
CsARF16	Chr7	AT5G62000	Chr5	0	19
CsARF14	Chr8	AT2G28350	Chr2	0	111
CsREM20	Chr8	AT3G19184	Chr3	9e-32	12
CsARF6	Chr8	AT5G60450	Chr5	0	46
CsRAV2	ChrUn	AT1G01030	Chr1	1e-76	31
CsARF15	ChrUn	AT2G46530	Chr2	0	133
CsRAV2	ChrUn	AT2G46870	Chr2	1e-80	133
CsARF15	ChrUn	AT3G61830	Chr3	0	99
CsRAV2	ChrUn	AT3G61970	Chr3	2e-73	99
CsRAV2	ChrUn	AT4G01500	Chr4	2e-57	14

## Sheet: Sweet orange-Rice
Additional file 3 One-to-one orthologous relationships between sweet orange/pummelo and Arabidopsis as well as those between sweet orange/pummelo and rice.
Sweet orange	Genomic Location	Rice	Genomic Location	E value	Gene numbers in the block
CsLAV7	Chr1	Os07t0563300	Chr7	8e-48	9
CsARF4	Chr2	Os01t0753500	Chr1	4e-155	7
CsARF5	Chr2	Os12t0613700	Chr12	0	8
CsLAV5	Chr2	Os04t0676600	Chr4	6e-20	13
CsARF4	Chr2	Os05t0563400	Chr5	0	7
CsLAV5	Chr2	Os07t0563300	Chr7	0	20
CsREM1	Chr3	Os12t0591500	Chr12	6e-19	7
CsREM23	Chr3	Os12t0592300	Chr12	5e-24	7
CsREM1	Chr3	Os03t0619600	Chr3	2e-21	8
CsREM23	Chr3	Os03t0621600	Chr3	8e-15	8
CsARF17	Chr4	Os02t0141100	Chr2	0	6
CsREM14	Chr5	Os01t0905400	Chr1	1e-19	11
CsARF8	Chr5	Os01t0236300	Chr1	0	8
CsREM8	Chr5	Os03t0622200	Chr3	4e-14	7
CsREM6	Chr5	Os03t0621600	Chr3	1e-14	7
CsREM5	Chr5	Os03t0619600	Chr3	9e-16	7
CsRAV4	Chr6	Os11t0156000	Chr11	4e-60	14
CsARF13	Chr6	Os02t0628600	Chr2	0	6
CsARF13	Chr6	Os04t0519700	Chr4	2e-143	7
CsLAV3	Chr6	Os07t0679700	Chr7	0	14
CsARF16	Chr7	Os01t0927600	Chr1	0	8
CsARF16	Chr7	Os11t0523800	Chr11	0	10
CsARF14	Chr8	Os10t0479900	Chr10	0	8
CsARF14	Chr8	Os02t0628600	Chr2	0	6

## Sheet: Pummelo-Arabidopsis
Additional file 3 One-to-one orthologous relationships between sweet orange/pummelo and Arabidopsis as well as that between sweet orange/pummelo and rice.
Pummelo	Genomic Location	Arabidopsis	Genomic Location	E value	Gene numbers in the block
CgREM19	Chr1	AT3G19184	Chr3	9e-36	8
CgREM2	Chr1	AT5G66980	Chr5	8e-33	16
CgLAV6	Chr2	AT1G28300	Chr1	1e-55	37
CgARF5	Chr2	AT1G30330	Chr1	0	7
CgARF4	Chr2	AT2G33860	Chr2	0	24
CgLAV1	Chr2	AT3G26790	Chr3	4e-100	48
CgLAV5	Chr2	AT4G21550	Chr4	1e-153	36
CgARF9	Chr3	AT1G77850	Chr1	0	85
CgARF1	Chr3	AT1G19850	Chr1	0	8
CgREM17	Chr3	AT3G19184	Chr3	3e-74	7
CgREM17	Chr3	AT5G42700	Chr5	1e-80	17
CgARF11	Chr4	AT1G19220	Chr1	0	12
CgARF11	Chr4	AT5G20730	Chr5	0	21
CgRAV2	Chr5	AT1G01030	Chr1	7e-80	31
CgARF15	Chr5	AT2G46530	Chr2	0	246
CgRAV2	Chr5	AT2G46870	Chr2	3e-81	246
CgARF8	Chr5	AT2G46530	Chr2	0	22
CgARF15	Chr5	AT3G61830	Chr3	0	164
CgRAV2	Chr5	AT3G61970	Chr3	1e-71	164
CgLAV2	Chr5	AT3G24650	Chr3	0	28
CgRAV1	Chr5	AT3G61970	Chr3	4e-61	7
CgRAV2	Chr5	AT4G01500	Chr4	2e-56	79
CgARF8	Chr5	AT4G23980	Chr4	0	58
CgRAV4	Chr6	AT2G36080	Chr2	1e-70	50
CgLAV3	Chr6	AT2G30470	Chr2	0	7
CgRAV4	Chr6	AT3G11580	Chr3	3e-65	19
CgRAV4	Chr6	AT5G06250	Chr5	5e-71	18
CgRAV3	Chr7	AT1G25560	Chr1	5e-152	44
CgRAV3	Chr7	AT1G13260	Chr1	1e-146	15
CgRAV3	Chr7	AT1G68840	Chr1	3e-157	14
CgRAV3	Chr7	AT3G25730	Chr3	3e-129	28
CgARF16	Chr7	AT5G62000	Chr5	0	20
CgREM3	Chr8	AT1G49475	Chr1	1e-22	46
CgREM18	Chr8	AT1G49480	Chr1	3e-80	46
CgARF14	Chr8	AT2G28350	Chr2	0	108
CgREM6-2	Chr8	AT3G18960	Chr3	3e-31	45
CgREM18	Chr8	AT3G18990	Chr3	6e-145	45
CgREM22	Chr8	AT3G19184	Chr3	6e-93	45
CgARF6	Chr8	AT5G60450	Chr5	0	49

## Sheet: Pummelo-Rice
Additional file 3 One-to-one orthologous relationships between sweet orange/pummelo and Arabidopsis as well as that between sweet orange/pummelo and rice.
Pummelo	Genomic Location	Rice	Genomic Location	E value	Gene numbers in the block
CgARF4	Chr2	Os01t0753500	Chr1	6e-161	7
CgARF5	Chr2	Os12t0613700	Chr12	0	12
CgLAV5	Chr2	Os04t0676600	Chr4	3e-20	13
CgARF4	Chr2	Os05t0563400	Chr5	0	6
CgLAV5	Chr2	Os07t0563300	Chr7	0	19
CgLAV7	Chr2	Os07t0563300	Chr7	3e-46	9
CgREM1	Chr3	Os12t0591500	Chr12	1e-16	7
CgREM23	Chr3	Os12t0592300	Chr12	4e-25	7
CgREM1	Chr3	Os03t0619600	Chr3	3e-21	9
CgREM23	Chr3	Os03t0621600	Chr3	2e-14	9
CgARF11	Chr4	Os06t0196700	Chr6	1e-150	11
CgREM14	Chr5	Os01t0905400	Chr1	8e-21	11
CgARF8	Chr5	Os01t0236300	Chr1	0	8
CgRAV4	Chr6	Os11t0156000	Chr11	2e-57	16
CgLAV3	Chr6	Os07t0679700	Chr7	0	15
CgARF16	Chr7	Os11t0523800	Chr11	0	15
CgARF16	Chr7	Os12t0479400	Chr12	0	7
CgARF12	Chr7	Os04t0519700	Chr4	2e-148	7
CgARF14	Chr8	Os10t0479900	Chr10	0	7
CgARF14	Chr8	Os02t0628600	Chr2	0	6
CgREM27	Chr8	Os03t0619850	Chr3	4e-11	10
CgREM4	Chr8	Os03t0621650	Chr3	1e-11	10
CgREM6-2	Chr8	Os03t0621900	Chr3	8e-14	10
CgREM8	Chr8	Os03t0622200	Chr3	9e-15	10
