# Supplementary material for: Genome-wide analysis of the citrus B3 superfamily and their association with somatic embryogenesis
Source: BMC Genomics. 2020 Apr 16;21:305. doi: 10.1186/s12864-020-6715-9 (PMC7161213; doi:10.1186/s12864-020-6715-9)
Supplement: Supplementary file 8 — Additional file 8 Lists of B3 genes identified in Arabidopsis and rice. [file 12864_2020_6715_MOESM8_ESM.xls]

## Sheet: Arabidopsis
Additional file 8: Lists of B3 genes identified in Arabidopsis and rice.
Family	Gene ID
LAV	AT3G24650.1
LAV	AT3G26790.1
LAV	AT2G30470.1
LAV	AT4G32010.2
LAV	AT4G21550.2
LAV	AT1G28300.1
RAV	AT2G46870.1
RAV	AT3G61970.1
RAV	AT1G01030.2
RAV	AT4G01500.1
RAV	AT1G13260.1
RAV	AT3G25730.1
RAV	AT1G68840.1
RAV	AT2G36080.2
RAV	AT3G11580.2
RAV	AT5G06250.1
RAV	AT1G50680.1
RAV	AT1G51120.1
RAV	AT1G25560.1
ARF	AT1G59750.4
ARF	AT2G28350.2
ARF	AT2G46530.2
ARF	AT1G34310.1
ARF	AT1G34170.3
ARF	AT1G35540.1
ARF	AT1G35520.1
ARF	AT4G30080.1
ARF	AT1G77850.1
ARF	AT3G61830.2
ARF	AT1G19220.1
ARF	AT5G62000.4
ARF	AT1G35240.1
ARF	AT1G34410.1
ARF	AT1G34390.1
ARF	AT1G43950.1
ARF	AT2G33860.2
ARF	AT5G60450.2
ARF	AT1G19850.2
ARF	AT1G30330.1
ARF	AT5G20730.3
ARF	AT5G37020.3
ARF	AT4G23980.2
REM	AT3G19184.1
REM	AT5G66980.1
REM	AT5G60140.1
REM	AT5G60130.2
REM	AT3G46770.1
REM	AT1G16640.1
REM	AT5G57720.1
REM	AT3G53310.1
REM	AT4G34400.1
REM	AT3G06160.3
REM	AT3G06220.1
REM	AT5G42700.2
REM	AT5G18000.1
REM	AT5G18090.1
REM	AT3G17010.1
REM	AT2G35310.1
REM	AT2G16210.1
REM	AT5G09780.1
REM	AT5G25475.1
REM	AT5G25470.1
REM	AT1G26680.4
REM	AT2G24650.5
REM	AT5G58280.1
REM	AT2G24680.7
REM	AT2G24690.2
REM	AT2G24700.1
REM	AT4G00260.1
REM	AT4G31610.1
REM	AT4G31615.1
REM	AT4G31620.1
REM	AT4G31630.1
REM	AT4G31640.1
REM	AT4G31650.2
REM	AT4G31660.1
REM	AT4G31680.1
REM	AT4G31690.1
REM	AT1G20600.1
REM	AT4G03170.1
REM	AT1G05930.1
REM	AT4G33280.1
REM	AT3G18960.2
REM	AT4G01580.1
REM	AT1G49475.1
REM	AT1G49480.1
REM	AT3G18990.1
REM	AT1G10455.1
REM	AT5G54067.1
REM	AT5G32460.1
REM	AT3G28853.1
REM	AT1G05920.1
REM	AT2G24645.1
REM	AT5G24050.1
REM	AT3G49610.1
REM	AT2G13985.1
REM	AT2G31720.1
REM	AT2G33720.1
REM	AT1G08985.1
REM	AT2G24681.2
REM	AT2G18810.1
REM	AT5G60142.3
REM	AT5G38490.1
REM	AT3G24850.1
REM	AT2G21920.1
REM	AT2G24696.1
REM	AT1G50220.1
REM	AT4G31685.1
REM	AT2G31420.1
REM	AT1G43171.1

## Sheet: Oryza sativa
Additional file 8: Lists of B3 genes identified in Arabidopsis and rice.
Family	Gene ID
LAV	OS01T0713600-01
LAV	OS10T0158625-00
LAV	OS07T0679700-01
LAV	OS07T0563350-01
LAV	OS01T0911700-01
LAV	OS04T0676600-01
LAV	OS04T0676650-00
LAV	OS08T0101000-01
LAV	OS07T0273700-00
LAV	OS01T0723700-01
LAV	OS04T0346900-00
RAV	OS02T0683500-01
RAV	OS04T0581400-01
RAV	OS03T0120900-01
RAV	OS10T0537100-00
RAV	OS06T0107800-01
RAV	OS08T0157700-00
RAV	OS11T0156000-01
RAV	OS01T0693400-01
RAV	OS05T0549800-01
RAV	OS01T0140700-00
RAV	OS01T0141000-01
RAV	OS02T0764100-01
RAV	OS02T0455800-01
RAV	OS02T0455900-00
ARF	OS06T0685700-01
ARF	OS10T0479900-01
ARF	OS02T0628600-01
ARF	OS04T0519700-01
ARF	OS04T0690600-01
ARF	OS07T0183100-00
ARF	OS07T0183200-01
ARF	OS07T0183350-00
ARF	OS07T0183700-00
ARF	OS01T0670800-01
ARF	OS05T0563400-01
ARF	OS01T0753500-01
ARF	OS05T0515400-01
ARF	OS01T0236300-01
ARF	OS02T0557200-01
ARF	OS04T0442000-01
ARF	OS01T0927600-01
ARF	OS11T0523800-01
ARF	OS12T0479400-01
ARF	OS04T0664400-01
ARF	OS06T0196700-01
ARF	OS02T0141100-00
ARF	OS06T0702600-01
ARF	OS08T0520550-01
ARF	OS02T0164900-01
ARF	OS06T0677800-01
ARF	OS12T0613700-01
ARF	OS04T0671900-01
REM	OS02T0197750-00
REM	OS03T0212300-01
REM	OS06T0194400-01
REM	OS03T0184500-01
REM	OS05T0481400-01
REM	OS04T0386900-01
REM	OS06T0112300-01
REM	OS01T0723500-00
REM	OS11T0197600-01
REM	OS03T0620400-01
REM	OS01T0905400-01
REM	OS01T0234100-01
REM	OS04T0347400-00
REM	OS03T0619600-01
REM	OS03T0619800-00
REM	OS03T0619850-00
REM	OS03T0620500-01
REM	OS12T0591500-00
REM	OS03T0621600-00
REM	OS03T0621650-00
REM	OS03T0621900-00
REM	OS08T0324300-01
REM	OS08T0325134-00
REM	OS03T0622100-01
REM	OS03T0622200-01
REM	OS12T0592300-00
REM	OS12T0591300-01
REM	OS01T0541000-01
REM	OS07T0232100-00
REM	OS08T0333500-00
REM	OS11T0242900-00
REM	OS11T0625400-00
REM	OS06T0632500-00
REM	OS02T0598200-01
